# Supplementary material for: Modeling Occupancy of Hosts by Mistletoe Seeds after Accounting for Imperfect Detectability
Source: PLoS One. 2015 May 14;10(5):e0127004. doi: 10.1371/journal.pone.0127004 (PMC4431672; doi:10.1371/journal.pone.0127004)
Supplement: S1 Dataset — (XLSX) [file pone.0127004.s001.xlsx]

## Sheet: Raw Data
id	host	site	host crown diameter	host height	presence of infection	infected neighbor	obs1	obs2	obs3	obs4
1	1	1	5.1	3.5	0	0	1	0	-	-
2	2	1	10.8	6	0	1	0	0	-	-
3	3	1	1.1	2.5	0	1	0	0	-	-
4	4	1	6	4.5	0	0	0	0	-	-
5	5	1	7.2	6	0	0	0	0	-	-
6	7	1	7	6	0	0	0	0	-	-
7	8	1	4.8	5.5	0	0	0	0	-	-
8	9	1	7	4	0	1	0	0	-	-
9	10	1	3.3	3.5	0	0	1	1	-	-
10	11	1	8.5	6.5	0	0	0	0	-	-
11	12	1	2	6	0	0	0	0	-	-
12	13	1	6.2	6	0	1	0	0	-	-
13	14	1	1.6	3	0	1	1	1	-	-
14	15	1	2	4	0	1	0	0	-	-
15	16	1	1.7	3	0	0	1	1	-	-
16	17	1	5.5	5.5	0	0	1	0	-	-
17	18	1	1.2	3.5	0	0	0	0	-	-
18	19	1	4.5	2.5	0	0	0	0	-	-
19	20	1	2.5	4	0	0	0	0	-	-
20	21	1	3.2	4.5	0	0	1	1	-	-
21	22	1	2.1	4	0	0	0	0	-	-
22	23	1	1.4	3.5	0	0	0	0	-	-
23	24	1	3	3	0	0	1	1	-	-
24	26	1	5.5	6	0	0	0	0	-	-
25	27	1	5	4	0	0	0	0	-	-
26	28	1	4.3	6.5	1	0	0	0	-	-
27	29	1	4.5	4	0	1	1	1	-	-
28	30	1	5	4.5	0	1	1	1	-	-
29	1	2	12.3	6.5	1	0	1	1	-	-
30	2	2	8	5.5	0	1	0	0	-	-
31	3	2	10.3	6.5	1	1	1	0	-	-
32	4	2	4	3.5	0	0	1	1	-	-
33	5	2	4	3.5	0	1	1	1	-	-
34	6	2	10.3	4.5	0	1	1	1	-	-
35	7	2	0.9	2.5	1	0	0	0	-	-
36	8	2	6.2	4	0	1	1	1	-	-
37	9	2	7.8	6.5	0	1	1	1	-	-
38	10	2	5.6	4.5	0	1	1	1	-	-
39	11	2	6.7	4.5	0	1	1	1	-	-
40	12	2	2.6	2.5	0	1	1	1	-	-
41	13	2	4.6	3.5	0	1	1	1	-	-
42	15	2	5.5	3.5	1	1	1	1	-	-
43	16	2	5.5	4.5	0	0	0	0	-	-
44	17	2	5.4	4.5	0	1	1	1	-	-
45	18	2	2.8	3	1	1	0	1	-	-
46	19	2	3.9	4	0	1	1	1	-	-
47	20	2	9.1	5	1	1	1	1	-	-
48	21	2	5.5	4	0	1	1	1	-	-
49	22	2	5.2	4.5	0	1	1	1	-	-
50	23	2	5.1	4.5	0	0	0	0	-	-
51	24	2	11.7	8	0	0	1	1	-	-
52	25	2	8.1	4.5	0	0	1	1	-	-
53	1	3	7.2	5.5	1	1	1	1	-	-
54	2	3	7.2	6.5	0	1	1	1	-	-
55	3	3	5.3	6.5	0	1	1	1	-	-
56	4	3	1	6	0	1	1	1	-	-
57	5	3	2.5	5.5	0	1	1	1	-	-
58	6	3	5.8	5	0	1	1	1	-	-
59	7	3	1.6	3.5	0	0	1	1	-	-
60	9	3	2.3	5	0	1	1	1	-	-
61	10	3	5	5	0	1	0	1	-	-
62	11	3	1.5	3	0	1	0	0	-	-
63	12	3	2	3	0	0	0	0	-	-
64	13	3	3.6	6	0	0	0	0	-	-
65	14	3	1.7	4	0	1	0	0	-	-
66	15	3	1.9	3.5	0	1	0	0	-	-
67	16	3	2.1	4	0	1	1	1	-	-
68	17	3	5.5	5	0	1	0	0	-	-
69	18	3	3.5	4	1	0	1	0	-	-
70	19	3	2.5	4.5	0	0	0	0	-	-
71	20	3	4	5	0	0	0	0	-	-
72	21	3	4.9	5.5	0	0	0	0	-	-
73	22	3	2.7	4	0	0	0	0	-	-
74	23	3	1.3	3	0	1	0	0	-	-
75	25	3	4.5	4.5	1	1	1	1	-	-
76	26	3	1.7	4	0	1	1	1	-	-
77	27	3	2	2.5	0	0	1	1	-	-
78	28	3	2.6	5	0	0	0	0	-	-
79	29	3	5.5	7.5	1	0	0	0	-	-
80	30	3	4.7	6.5	0	1	0	0	-	-
81	ca1	4	5	6.5	0	0	0	-	0	0
82	ca2	4	4	6.5	0	0	0	-	0	0
83	ca3	4	3.3	5	0	0	0	-	0	0
84	ca4	4	5.7	5.5	0	0	0	-	0	0
85	ca5	4	9.9	5.5	0	0	0	-	0	0
86	ca6	4	7.6	6.5	0	0	0	-	0	0
87	ca7	4	7.6	4	0	0	1	-	1	1
88	ca8	4	5.1	6	0	1	1	-	1	1
89	ca9	4	6.5	7	0	1	1	-	0	1
90	ca10	4	9	6	0	1	1	-	0	1
91	ca11	4	4.5	5	0	1	1	-	1	1
92	ca12	4	7	7	0	1	1	-	1	1
93	ca13	4	5.4	6	0	0	0	-	1	1
94	ca14	4	6.9	5.5	0	0	1	-	1	0
95	ca15	4	5.5	5.5	0	0	1	-	1	1
96	ca16	4	5.9	7.5	0	1	1	-	1	0
97	ca17	4	8.8	6.5	0	0	1	-	0	1
98	ca18	4	9	5.5	0	1	1	-	0	1
99	ca19	4	8.5	4.5	0	0	1	-	0	1
100	ca20	4	5.3	5	0	0	1	-	1	1
101	ca21	4	6.2	5	0	0	1	-	0	0
102	ca22	4	7.2	7.5	0	0	0	-	0	0
103	ca23	4	3.5	6	0	1	1	-	1	1
104	ca24	4	5	5.5	0	0	1	-	1	1
105	ca25	4	3.5	5.5	0	1	0	-	0	0
106	ca26	5	4.5	6	0	0	0	-	0	0
107	ca27	5	4.5	5.5	0	0	0	-	0	0
108	ca28	5	9.2	7	0	0	0	-	0	0
109	ca29	5	7.2	5	0	0	0	-	0	0
110	ca30	5	5	5.5	0	0	0	-	0	0
111	ca31	5	6.2	5.5	0	0	0	-	0	0
112	ca32	5	6.8	5.5	0	0	0	-	0	0
113	ca33	5	9.2	5.5	0	0	0	-	0	0
114	ca34	5	4.4	4.5	0	0	0	-	0	0
115	ca35	5	7.3	6	0	0	0	-	0	0
116	ca36	5	4.9	5.5	0	0	0	-	0	0
117	ca37	5	7.4	3.5	0	0	0	-	0	0
118	ca38	5	7.2	5.5	0	0	1	-	0	1
119	ca39	5	8.7	3.5	0	0	1	-	0	0
120	ca40	5	6.9	5	0	1	1	-	0	0
121	ca41	5	6.8	4.5	0	0	0	-	1	0
122	ca42	5	8.7	6	0	0	1	-	1	1
123	ca43	5	7.4	5	0	0	0	-	1	1
124	ca44	5	6.2	6.5	0	0	0	-	1	0
125	ca45	5	5.2	3.5	0	0	1	-	0	0
126	ca46	5	8.3	5.5	0	1	1	-	1	0
127	ca47	5	6.9	6	0	0	1	-	0	0
128	ca48	5	6	4.5	0	0	1	-	0	0
129	ca49	5	8.2	6	0	0	0	-	0	0
130	ca50	5	3.2	4.5	0	0	0	-	0	0
